# Supplementary material for: The Complex of Copper (II) and Zoledronic Acid: Relevance to Oxidative Death of Leukemia Cells in the Bone Marrow
Source: Int J Mol Sci. 2026 Mar 19;27(6):2800. doi: 10.3390/ijms27062800 (PMC13026577; doi:10.3390/ijms27062800)
Supplement: Supplementary file 1 [file ijms-27-02800-s001.zip]

Archive with 1 entries (1 files):
- ijms-4118829-supplementary.pdf
